# Supplementary material for: High-risk follicular lymphomas harbour more somatic mutations including those in the AID-motif
Source: Sci Rep. 2017 Oct 25;7:14039. doi: 10.1038/s41598-017-14150-0 (PMC5656578; doi:10.1038/s41598-017-14150-0)
Supplement: Supplementary file 2 — Table S7 [file 41598_2017_14150_MOESM2_ESM.xlsx]

## Sheet: Sheet1
Sample	Chr	Position	Ref	Alt	Total depth	Alt freq	Symbol	Effect	Amino acids	SIFT score	PolyPhen2 score
H1	chr1	2445800	G	A	28	0.678571	PANK4	stop_gained	Gln494*	-	-
H1	chr1	2489835	T	C	79	0.0886076	TNFRSF14	missense_variant	Cys78Arg	0	1
H1	chr1	42050324	G	T	95	0.484211	HIVEP3	missense_variant	Pro49Thr	0.49	0.01
H1	chr1	150600031	GCT	G	29	0.206897	ENSA	frameshift_variant	Arg31fs	1
H1	chr1	151378921	G	A	187	0.272727	POGZ	stop_gained	Arg855*	-	-
H1	chr1	174671323	T	C	28	0.571429	RABGAP1L	missense_variant	Phe700Leu	0	1
H1	chr1	234744759	C	T	39	0.358974	IRF2BP2	missense_variant	Gly161Asp	0	0.977
H1	chr1	237774203	T	C	180	0.361111	RYR2	missense_variant	Ser1609Pro	0.27	0.366
H1	chr2	153399257	G	A	80	0.45	FMNL2	missense_variant	Arg69Gln	0.01	0.453
H1	chr3	30732981	C	T	68	0.264706	TGFBR2	stop_gained	Gln557*	-	-
H1	chr3	135913931	G	C	306	0.20915	MSL2	missense_variant	Leu9Val	0.01	0.886
H1	chr3	167006661	T	G	56	0.267857	ZBBX	missense_variant	Lys664Gln	0.4	0.1
H1	chr3	193188768	G	T	154	0.402597	ATP13A4	missense_variant	Leu275Met	0.04	0.889
H1	chr4	22415322	C	T	97	0.0515464	GPR125	missense_variant	Arg642His	0	0.05
H1	chr4	155490692	A	G	68	0.367647	FGB	missense_variant	Ile270Val	0.04	0.82
H1	chr5	43246086	G	A	92	0.423913	NIM1K	missense_variant	Arg70Gln	0	0.999
H1	chr5	179193072	C	T	39	0.179487	MAML1	missense_variant	Pro354Leu	0.01	0.016
H1	chr6	74227972	G	A	65	0.476923	EEF1A1	missense_variant	His349Tyr	0.02	0.105
H1	chr7	99317943	T	G	106	0.45283	CYP3A7	missense_variant	Asn104Thr	0	0.991
H1	chr7	107621157	T	A	226	0.0663717	LAMB1	missense_variant	Tyr259Phe	0.07	0.786
H1	chr7	146997332	G	T	42	0.285714	CNTNAP2	missense_variant	Arg483Leu	0.36	0.999
H1	chr8	23082520	T	G	140	0.0928571	TNFRSF10A	missense_variant	Asn19His	0.01	0.33
H1	chr8	144940706	C	T	34	0.205882	EPPK1	missense_variant	Arg2239His	0.14	0.032
H1	chr8	144998762	G	A	91	0.450549	PLEC	missense_variant	Arg1806Cys	-	0.991
H1	chr9	134396860	G	A	226	0.411504	POMT1	splice_donor_variant	c.1826G>A	-	-
H1	chr10	5043822	A	C	97	0.484536	AKR1C2	missense_variant	Phe46Val	0	0.954
H1	chr11	607486	C	T	138	0.246377	PHRF1	missense_variant	Ser677Phe	0.07	0.282
H1	chr11	111177260	C	T	61	0.360656	COLCA2	missense_variant	Pro3Leu	0.65	0.919
H1	chr12	3046854	A	T	68	0.367647	TULP3	missense_variant	Met328Leu	0.09	0.083
H1	chr12	3046864	A	G	168	0.261905	TULP3	missense_variant	Asn331Ser	0.21	0.031
H1	chr12	18656350	A	T	194	0.242268	PIK3C2G	missense_variant	Lys1051Met	0	0.948
H1	chr12	49425385	G	GT	191	0.078534	KMT2D	frameshift_variant	Thr4368_Leu4369fs	1
H1	chr12	81693131	C	G	26	0.423077	PPFIA2	missense_variant	Lys891Asn	0.11	0.108
H1	chr12	86374117	A	T	239	0.0878661	MGAT4C	stop_gained	Tyr129*	-	-
H1	chr12	108986005	G	A	254	0.370079	TMEM119	missense_variant	Pro52Leu	0	0.998
H1	chr13	79190061	A	G	34	0.441176	RNF219	missense_variant	Phe612Ser	0	0.983
H1	chr14	47504264	T	C	99	0.30303	MDGA2	missense_variant	Asn521Ser	0.09	0.994
H1	chr16	3781455	A	C	168	0.0595238	CREBBP	missense_variant	Leu1599Arg	-	0
H1	chr17	3101038	G	A	146	0.424658	OR1A2	missense_variant	Val76Ile	0.02	0.26
H1	chr17	58125679	C	T	33	0.212121	HEATR6	missense_variant	Arg873Gln	0.15	0.998
H1	chr17	62007143	AG	A	28	0.357143	CD79B	frameshift_variant	Leu179fs	1
H1	chr19	42384955	T	TC	73	0.890411	CD79A	frameshift_variant	Ser197_Met198fs	1
H1	chr19	49001583	G	T	211	0.796209	LMTK3	missense_variant	Gln944Lys	0.7	0
H1	chr19	50086859	GA	G	39	0.25641	PRRG2	frameshift_variant	Arg49fs	1
H1	chr21	45994608	C	A	57	0.22807	KRTAP10-4	missense_variant	Pro325Thr	0.1	0
H1	chr22	38508583	C	A	49	0.163265	PLA2G6	missense_variant	Cys681Phe	0	0.558
H1	chrX	36089992	C	A	126	0.174603	CHDC2	missense_variant	Gln32Lys	0.32	0.005
H1	chrX	139866323	G	A	123	0.154472	CDR1	missense_variant	Ser70Leu	0.37	0.56
H2	chr1	31230512	G	C	79	0.101266	LAPTM5	stop_gained	Tyr27*	-	-
H2	chr1	46751669	C	T	91	0.21978	LRRC41	missense_variant	Arg287His	0.14	0.297
H2	chr1	89658671	G	A	220	0.204545	GBP4	missense_variant	Arg196Trp	0.01	1
H2	chr1	152193589	G	T	38	0.210526	HRNR	stop_gained	Tyr172*	-	-
H2	chr1	152193590	T	A	104	0.0961538	HRNR	missense_variant	Tyr172Phe	-	0
H2	chr1	152733199	C	A	73	0.205479	KPRP	missense_variant	Leu379Ile	0.19	0.478
H2	chr1	158669739	C	T	57	0.140351	OR6K2	missense_variant	Arg235His	0.01	0.641
H2	chr1	162746003	G	A	59	0.20339	DDR2	missense_variant	Arg709Gln	0	1
H2	chr1	225552568	C	T	58	0.0862069	DNAH14	missense_variant	Pro3928Leu	0	0.915
H2	chr1	231829898	C	T	63	0.111111	DISC1	missense_variant	Leu132Phe	0.03	0.963
H2	chr1	245027579	G	C	131	0.0916031	HNRNPU	missense_variant	Leu11Val	0	0
H2	chr2	37463270	A	G	146	0.116438	NDUFAF7	missense_variant	Glu83Gly	0.07	0.299
H2	chr2	239258006	C	T	53	0.169811	TRAF3IP1	missense_variant	Arg404Trp	0	0.999
H2	chr3	42781266	G	T	84	0.154762	CCDC13	missense_variant	Leu342Ile	0.39	0.064
H2	chr3	120833839	C	G	82	0.219512	STXBP5L	missense_variant	His180Asp	0.04	0.295
H2	chr3	164737398	G	T	157	0.10828	SI	missense_variant	Pro1139Thr	0.04	0.942
H2	chr3	183226178	A	T	31	0.322581	KLHL6	missense_variant	Val193Asp	0.01	0.696
H2	chr3	184075874	A	T	105	0.0571429	CLCN2	missense_variant	Ile164Asn	0	1
H2	chr4	114280008	G	A	28	0.142857	ANK2	missense_variant	Glu3412Lys	0.03	0.984
H2	chr4	129792873	A	G	70	0.285714	JADE1	missense_variant	Asn650Ser	1	0.001
H2	chr5	35694389	G	A	66	0.181818	SPEF2	splice_acceptor_variant	c.1900G>A	-	-
H2	chr5	41008825	G	A	58	0.155172	MROH2B	missense_variant	Thr1164Ile	0.25	0.017
H2	chr5	139930381	C	G	130	0.284615	SRA1	missense_variant	Lys205Asn	0.2	0.887
H2	chr5	140228264	C	T	77	0.233766	PCDHA9	missense_variant	Arg62Cys	0	0.755
H2	chr5	175992712	C	T	49	0.122449	CDHR2	missense_variant	Thr31Met	0	0.917
H2	chr6	31748675	C	T	140	0.15	VARS	missense_variant	Ser897Asn	0.13	0.006
H2	chr6	37139245	C	G	74	0.283784	PIM1	missense_variant	Asp286Glu	0.04	0.186
H2	chr6	54804880	G	A	59	0.135593	FAM83B	missense_variant	Ala371Thr	1	0
H2	chr6	76554662	A	G	57	0.175439	MYO6	missense_variant	Lys289Glu	0.25	0.143
H2	chr6	125574891	C	T	107	0.149533	TPD52L1	missense_variant	Pro110Ser	0.07	0.999
H2	chr6	153077304	G	A	38	0.131579	VIP	missense_variant	Arg124His	0	0.988
H2	chr9	84607064	C	A	66	0.227273	SPATA31D1	missense_variant	Pro560Gln	0.02	0.896
H2	chr10	29821908	C	T	98	0.102041	SVIL	missense_variant	Gly463Glu	0.64	0.001
H2	chr10	31137485	G	A	137	0.116788	ZNF438	stop_gained	Arg617*	-	-
H2	chr10	48416392	G	A	74	0.162162	GDF2	missense_variant	Ser101Leu	0	0.644
H2	chr10	70143854	C	T	143	0.244755	RUFY2	missense_variant	Arg225Gln	0.14	0.983
H2	chr10	73501589	G	A	107	0.102804	CDH23	missense_variant	Ala1586Thr	0.42	0.006
H2	chr10	101639672	G	A	48	0.333333	DNMBP	stop_gained	Arg1482*	-	-
H2	chr11	55606654	T	G	65	0.246154	OR5D16	missense_variant	Cys143Gly	0.01	0.848
H2	chr11	64054233	C	G	75	0.253333	GPR137	missense_variant	Phe79Leu	0	0.529
H2	chr11	89896557	G	T	91	0.142857	NAALAD2	missense_variant	Leu352Phe	0.01	0
H2	chr11	94340752	G	A	84	0.107143	PIWIL4	missense_variant	Ala596Thr	0.01	0.665
H2	chr11	111249886	C	T	43	0.395349	POU2AF1	splice_donor_variant	c.17G>A	-	-
H2	chr12	14019082	C	A	196	0.0969388	GRIN2B	missense_variant	Val21Leu	0.11	0.001
H2	chr12	53880791	G	A	30	0.166667	MAP3K12	missense_variant	Arg96Cys	0	0.968
H2	chr12	54891628	AATG	A	55	0.0727273	NCKAP1L	inframe_deletion	Asn19_Asp20del	1
H2	chr12	103352380	G	A	90	0.188889	ASCL1	missense_variant	Val120Met	0.03	0.442
H2	chr14	24775629	T	A	81	0.308642	CIDEB	missense_variant	Asp96Val	0	0.999
H2	chr16	27856365	C	T	33	0.212121	GSG1L	missense_variant	Ala190Thr	0	0.999
H2	chr16	84124508	C	A	76	0.223684	MBTPS1	missense_variant	Ala335Ser	0.06	0.999
H2	chr17	7719964	T	C	24	0.208333	DNAH2	missense_variant	Ser3269Pro	0.14	0.905
H2	chr17	39240627	T	C	29	0.172414	KRTAP4-7	missense_variant	Ser57Pro	0.54	0
H2	chr18	22807165	G	T	66	0.0909091	ZNF521	missense_variant	Asp239Glu	0.43	0.002
H2	chr18	32418108	C	A	87	0.356322	DTNA	missense_variant	Ala91Asp	0.08	0.029
H2	chr18	47796410	G	T	156	0.115385	MBD1	missense_variant	Leu542Ile	0	0
H2	chr18	60985405	C	G	30	0.2	BCL2	missense_variant	Glu165Asp	0.13	0.913
H2	chr18	60985644	G	A	93	0.0860215	BCL2	missense_variant	Leu86Phe	0.06	0.18
H2	chr19	15654818	C	T	30	0.233333	CYP4F22	stop_gained	Arg326*	-	-
H2	chr19	19260084	G	T	147	0.136054	MEF2B	missense_variant	Thr70Lys	0.01	0.998
H2	chr19	44039726	G	A	136	0.0735294	ZNF575	missense_variant	Ala209Thr	0.04	0.003
H2	chr19	57641088	G	T	69	0.173913	USP29	stop_gained	Glu349*	-	-
H2	chr22	23230318	C	A	66	0.181818	IGLL5	missense_variant	Leu29Met	0	0.99
H2	chr22	23523334	C	A	210	0.190476	BCR	missense_variant	Leu63Met	0	0.842
H2	chrX	2835851	A	G	77	0.220779	ARSD	missense_variant	Ile286Thr	0	0.981
H2	chrX	32407751	T	A	117	0.299145	DMD	missense_variant	Gln1454Leu	0	0.992
H2	chrX	77268382	G	A	147	0.238095	ATP7A	missense_variant	Gly727Arg	0	0.997
H2	chrX	100513419	G	A	192	0.0572917	DRP2	missense_variant	Glu760Lys	0	0.978
H3	chr1	2493156	C	CCCACTGGGTAT	47	0.382979	TNFRSF14	frameshift_variant	Ser199_His200fs	1
H3	chr1	27189850	G	C	151	0.291391	SFN	missense_variant	Lys49Asn	0	1
H3	chr1	35227207	G	A	62	0.225806	GJB4	missense_variant	Asp118Asn	0.22	0.003
H3	chr1	159907514	T	A	55	0.181818	IGSF9	missense_variant	Asp121Val	0.02	0.323
H3	chr1	206566195	C	T	167	0.263473	SRGAP2	missense_variant	Arg126Cys	1
H3	chr2	69304553	C	T	168	0.27381	ANTXR1	missense_variant	Ala192Val	0	0.999
H3	chr2	183848088	G	A	148	0.243243	NCKAP1	missense_variant	Arg343Cys	0	0.996
H3	chr3	50334065	C	T	147	0.265306	NAT6	missense_variant	Arg277His	0.27	0.249
H3	chr3	51266946	A	T	53	0.264151	DOCK3	missense_variant	Asp608Val	0	0.977
H3	chr3	57528436	A	T	180	0.211111	DNAH12	missense_variant	Asn54Lys	0.37	0
H3	chr3	183273170	G	A	139	0.0719424	KLHL6	missense_variant	Ala91Val	0.13	0.971
H3	chr3	186507811	G	A	119	0.226891	RFC4	stop_gained	Gln347*	-	-
H3	chr3	186507812	C	A	132	0.204545	RFC4	missense_variant	Leu346Phe	0	0.982
H3	chr4	3105602	A	G	78	0.205128	HTT	missense_variant	Ile174Val	0	0.918
H3	chr4	42003761	A	C	57	0.263158	SLC30A9	missense_variant	Thr80Pro	0.01	0.521
H3	chr4	76809463	C	T	187	0.203209	PPEF2	missense_variant	Val146Ile	0.08	0.832
H3	chr4	183710274	A	T	89	0.258427	TENM3	missense_variant	Asp1778Val	0	0.999
H3	chr5	71495779	C	A	96	0.197917	MAP1B	missense_variant	Asp2199Glu	0	0
H3	chr5	146658959	G	T	373	0.243968	STK32A	missense_variant	Leu86Phe	0.04	0.661
H3	chr5	150945464	C	A	107	0.186916	FAT2	missense_variant	Arg1010Leu	1	0.382
H3	chr6	32062872	T	C	113	0.0442478	TNXB	missense_variant	Glu780Gly	0.22	0.999
H3	chr6	42890951	C	T	164	0.207317	PTCRA	missense_variant	Thr82Met	0.13	0.003
H3	chr6	75860896	C	A	54	0.185185	COL12A1	missense_variant	Asp1370Tyr	0.03	0.941
H3	chr6	139564054	G	A	44	0.159091	TXLNB	missense_variant	Pro555Leu	0.12	0.002
H3	chr7	2977614	T	A	261	0.222222	CARD11	missense_variant	Asp357Val	0	0.994
H3	chr7	7612801	T	A	55	0.236364	MIOS	missense_variant	Val232Glu	0.01	0.817
H3	chr7	63673494	G	C	94	0.265957	ZNF735P	missense_variant	Ala22Pro	1
H3	chr7	110763402	A	G	223	0.26009	LRRN3	missense_variant	Ile192Val	0.1	0.48
H3	chr7	148508727	T	A	98	0.244898	EZH2	missense_variant	Tyr641Phe	0.01	0.604
H3	chr8	11301677	A	C	252	0.257937	FAM167A	missense_variant	Leu82Val	0.14	0.002
H3	chr8	11301711	G	C	104	0.0480769	FAM167A	missense_variant	Ser70Arg	0.11	0.72
H3	chr8	17612619	A	T	105	0.228571	MTUS1	missense_variant	Val233Asp	0.01	0.001
H3	chr8	113241058	C	G	105	0.228571	CSMD3	missense_variant	Val3462Leu	0	0.964
H3	chr8	131070228	A	T	191	0.26178	ASAP1	missense_variant	Val1089Asp	0	0.999
H3	chr9	14756434	A	C	141	0.0780142	FREM1	missense_variant	Val318Gly	0.1	0.009
H3	chr9	100897132	G	A	137	0.19708	CORO2A	missense_variant	Pro142Ser	0	1
H3	chr10	69672410	A	T	127	0.228346	SIRT1	stop_gained	Lys218*	-	-
H3	chr11	1271077	G	T	134	0.276119	MUC5B	missense_variant	Val4323Phe	-	0
H3	chr11	46726226	G	T	261	0.279693	ZNF408	stop_gained	Gly318*	-	-
H3	chr11	46726227	G	T	54	0.240741	ZNF408	missense_variant	Gly318Val	0.07	0.553
H3	chr11	82877338	CAG	C	74	0.135135	PCF11	frameshift_variant	Gln467fs	1
H3	chr11	102713569	T	A	42	0.261905	MMP3	stop_gained	Lys62*	-	-
H3	chr11	124253181	T	C	301	0.192691	OR8B2	missense_variant	His20Arg	0.23	0
H3	chr12	105512235	C	A	152	0.223684	KIAA1033	stop_gained	Cys149*	-	-
H3	chr14	65249123	C	A	184	0.11413	SPTB	missense_variant	Arg1384Leu	0.51	0
H3	chr14	94830772	T	C	150	0.08	SERPINA2	missense_variant	His270Arg	1
H3	chr15	28090178	C	T	32	0.4375	OCA2	missense_variant	Ala787Thr	0.03	1
H3	chr15	64200774	T	C	108	0.259259	DAPK2	missense_variant	Glu353Gly	0	0.237
H3	chr16	3786766	T	G	85	0.282353	CREBBP	missense_variant	Tyr1444Ser	0	0
H3	chr17	27182117	G	T	136	0.161765	ERAL1	missense_variant	Gly22Val	0.01	0.004
H3	chr17	31094692	G	A	80	0.05	MYO1D	stop_gained	Gln265*	-	-
H3	chr17	42744210	A	G	60	0.316667	C17orf104	missense_variant	Met311Val	0.1	0.009
H3	chr17	63049666	T	A	87	0.264368	GNA13	missense_variant	Asp60Val	0	1
H3	chr17	80828148	C	T	240	0.254167	TBCD	missense_variant	Ala456Val	0.32	0.043
H3	chr19	40729393	C	T	88	0.340909	CNTD2	missense_variant	Glu192Lys	0	0.876
H3	chr19	48879543	T	A	219	0.26484	SYNGR4	missense_variant	Ser225Thr	0.27	0
H3	chr20	40034048	G	A	178	0.365169	CHD6	missense_variant	Arg2445Trp	0	0.995
H3	chr21	30934013	C	A	256	0.25	GRIK1	missense_variant	Arg763Ile	0	0.994
H3	chr21	41143083	A	C	99	0.222222	IGSF5	missense_variant	Lys220Thr	0.08	0.847
H3	chr22	24579157	G	T	118	0.237288	SUSD2	missense_variant	Gly70Val	0	0.999
H3	chr22	25424905	G	A	78	0.333333	KIAA1671	missense_variant	Met313Ile	0.46	0.008
H3	chrX	12937163	G	A	22	0.272727	TLR8	missense_variant	Glu20Lys	0	0.064
H3	chrX	14883551	A	G	115	0.234783	FANCB	missense_variant	Ser28Pro	0.15	0.927
H3	chrX	27839916	G	C	54	0.185185	MAGEB10	missense_variant	Gly165Arg	0	1
H3	chrX	106117003	A	T	162	0.265432	TBC1D8B	missense_variant	Lys1057Asn	0.54	0
H3	chrX	109694426	T	G	277	0.306859	RGAG1	stop_gained	Leu194*	-	-
H3	chrX	128649683	C	A	136	0.220588	SMARCA1	missense_variant	Gly204Val	0	1
H3	chrX	152036195	G	A	161	0.161491	NSDHL	missense_variant	Arg256Gln	0.75	0.001
H4	chr1	78435629	T	C	117	0.213675	FUBP1	missense_variant	Lys64Arg	0	0.981
H4	chr1	143767357	G	C	17	0.294118	PPIAL4G	missense_variant	Phe164Leu	1	0
H4	chr1	150727482	A	C	75	0.346667	CTSS	missense_variant	Tyr132Asp	0.84	0.003
H4	chr1	202273698	G	A	94	0.0638298	LGR6	missense_variant	Arg337His	0.16	0.035
H4	chr4	24578134	G	A	80	0.275	DHX15	missense_variant	Ser80Phe	0.08	0.593
H4	chr4	71099842	C	T	106	0.377358	FDCSP	missense_variant	Arg66Cys	-	0.882
H4	chr4	87666261	A	C	101	0.148515	PTPN13	missense_variant	Asn877Thr	0.03	0.583
H4	chr4	134072109	C	G	64	0.203125	PCDH10	missense_variant	Leu272Val	0.2	0.724
H4	chr4	174254781	T	C	107	0.383178	HMGB2	missense_variant	Asn7Ser	0.15	0.031
H4	chr5	157170787	C	T	90	0.333333	LSM11	missense_variant	Ser10Leu	0	0.229
H4	chr5	169141111	C	T	57	0.333333	DOCK2	missense_variant	Ala580Val	0.26	0.001
H4	chr6	26056326	C	T	237	0.295359	HIST1H1C	missense_variant	Ala111Thr	0.01	0.228
H4	chr7	8258023	G	A	159	0.18239	ICA1	missense_variant	Thr164Met	0	0.999
H4	chr7	121726225	A	T	52	0.365385	AASS	missense_variant	Asn675Lys	0.05	0.032
H4	chr8	29927335	C	A	159	0.389937	SARAF	stop_gained	Gly3*	-	-
H4	chr8	120430340	G	A	30	0.333333	NOV	missense_variant	Arg118His	0.03	0.772
H4	chr9	110084319	G	A	109	0.348624	RAD23B	missense_variant	Ser225Asn	0.4	0.436
H4	chr9	129453231	G	A	27	0.222222	LMX1B	missense_variant	Arg148Gln	0.22	0.391
H4	chr10	50824118	A	T	79	0.417722	CHAT	missense_variant	Asp7Val	0	0.012
H4	chr10	133754130	G	A	41	0.195122	PPP2R2D	missense_variant	Ser104Asn	0.27	0.067
H4	chr11	3794921	T	C	52	0.346154	NUP98	missense_variant	Ile182Val	0.49	0.363
H4	chr11	100998943	C	T	58	0.431034	PGR	missense_variant	Ala123Thr	0.02	0.394
H4	chr11	123596979	G	A	74	0.0540541	ZNF202	missense_variant	Thr558Met	0	0.956
H4	chr11	128354850	TGAGG	T	244	0.348361	ETS1	frameshift_variant	Ser242fs	1
H4	chr12	101480459	G	A	215	0.0418605	ANO4	missense_variant	Val520Met	0.19	0.991
H4	chr13	80911753	G	A	73	0.150685	SPRY2	missense_variant	Pro30Ser	0.07	0.029
H4	chr14	54418601	C	A	51	0.27451	BMP4	missense_variant	Ala114Ser	0	0.36
H4	chr16	3786766	T	C	39	0.230769	CREBBP	missense_variant	Tyr1444Cys	0	0
H4	chr16	58541877	G	T	52	0.326923	NDRG4	missense_variant	Asp287Tyr	0	0.938
H4	chr16	87938412	C	T	23	0.217391	CA5A	missense_variant	Gly147Ser	0.2	0.005
H4	chr17	7577094	G	A	20	0.15	TP53	missense_variant	Arg282Trp	0	1
H4	chr17	18069770	C	A	21	0.142857	MYO15A	missense_variant	Arg3295Ser	0	0.887
H4	chr18	25593658	C	T	77	0.207792	CDH2	missense_variant	Glu130Lys	0.45	0
H4	chr18	28720249	C	A	37	0.621622	DSC1	missense_variant	Val426Phe	0.02	0.256
H4	chr18	60985542	G	A	20	0.45	BCL2	missense_variant	His120Tyr	0.04	0.259
H4	chr19	19257685	C	T	33	0.151515	MEF2B	splice_acceptor_variant	c.542G>A	-	-
H4	chr19	45716560	G	A	114	0.236842	EXOC3L2	missense_variant	Arg333Cys	0	0.999
H4	chr20	36964027	C	T	126	0.198413	BPI	missense_variant	Pro459Leu	0	1
H4	chr22	23230357	A	T	107	0.17757	IGLL5	missense_variant	Met42Leu	0.17	0.011
H4	chr22	23230366	C	G	26	0.230769	IGLL5	missense_variant	Pro45Ala	0.01	0.006
H4	chr22	23230376	G	A	36	0.194444	IGLL5	missense_variant	Gly48Glu	0.13	0.001
H4	chr22	26176143	G	A	57	0.298246	MYO18B	missense_variant	Arg730His	0.01	0.989
H4	chr22	39917950	GC	G	30	0.266667	ATF4	frameshift_variant	Pro134fs	1
H4	chrX	153664076	T	G	24	0.375	ATP6AP1	missense_variant	Cys418Gly	0	1
H5	chr1	78433339	G	A	36	0.305556	FUBP1	stop_gained	Gln88*	-	-
H5	chr1	200948682	TG	T	158	0.158228	KIF21B	frameshift_variant	Ala1380fs	1
H5	chr1	222743894	C	CA	163	0.177914	TAF1A	frameshift_variant	Phe239_Val240fs	1
H5	chr1	235875362	C	T	90	0.2	LYST	missense_variant	Arg3307His	0.15	0.991
H5	chr1	248112916	C	G	172	0.232558	OR2L8	missense_variant	Pro253Ala	0.9	0.907
H5	chr2	109411083	G	T	199	0.19598	CCDC138	missense_variant	Cys161Phe	0.67	0
H5	chr2	159672299	G	T	68	0.161765	DAPL1	missense_variant	Arg97Met	0	0.998
H5	chr2	219496891	G	T	91	0.318681	PLCD4	missense_variant	Lys435Asn	0	0.998
H5	chr3	193128775	A	G	80	0.25	ATP13A4	missense_variant	Leu1098Ser	0	0.885
H5	chr4	73434415	C	T	60	0.3	ADAMTS3	missense_variant	Gly22Glu	0.01	0.003
H5	chr4	74442131	T	G	22	0.454545	RASSF6	missense_variant	Thr278Pro	0.14	0.163
H5	chr4	79766115	T	C	28	0.142857	BMP2K	missense_variant	Tyr194His	0	0.996
H5	chr4	84457873	G	C	33	0.30303	AGPAT9	missense_variant	Gly33Ala	0	0.993
H5	chr5	67591108	A	C	81	0.123457	PIK3R1	missense_variant	Lys204Asn	0	0.939
H5	chr5	74892423	T	A	68	0.25	POLK	missense_variant	Ser635Arg	0.01	0.66
H5	chr5	86627175	G	A	91	0.285714	RASA1	missense_variant	Gly184Arg	0	0.99
H5	chr5	123983021	G	A	58	0.258621	ZNF608	missense_variant	Ala1019Val	0.09	0.524
H5	chr5	123983055	A	T	45	0.466667	ZNF608	missense_variant	Tyr1008Asn	0.06	0.995
H5	chr5	137342789	AT	A	59	0.186441	FAM13B	frameshift_variant	His246fs	1
H5	chr5	140175718	C	T	63	0.31746	PCDHA2	missense_variant	Thr390Met	0.23	0.202
H5	chr5	141059549	C	T	102	0.166667	ARAP3	missense_variant	Ala169Thr	0.63	0.007
H5	chr6	94066588	G	C	119	0.302521	EPHA7	missense_variant	Gln391Glu	0.03	0.025
H5	chr6	107955629	C	A	69	0.231884	SOBP	stop_gained	Tyr527*	-	-
H5	chr6	151779697	A	G	67	0.253731	C6orf211	missense_variant	Ile9Val	0.23	0.038
H5	chr7	82390035	T	C	132	0.19697	PCLO	missense_variant	Arg5070Gly	-	0
H5	chr7	101845426	G	A	54	0.185185	CUX1	missense_variant	Arg961Gln	1
H5	chr8	2040245	C	T	86	0.232558	MYOM2	stop_gained	Arg634*	-	-
H5	chr9	133281405	G	A	42	0.166667	HMCN2	missense_variant	Arg3577His	0.16	0.433
H5	chr9	140344425	C	T	52	0.288462	NSMF	missense_variant	Val457Ile	0.24	0.011
H5	chr10	34408655	G	A	86	0.27907	PARD3	missense_variant	Pro1185Leu	0.01	0.031
H5	chr10	73550924	C	T	111	0.225225	CDH23	missense_variant	Arg2029Trp	0.04	1
H5	chr10	78850231	C	T	48	0.229167	KCNMA1	missense_variant	Val421Ile	0.05	0.939
H5	chr10	96006145	A	G	97	0.247423	PLCE1	missense_variant	Thr647Ala	0.48	0.002
H5	chr11	5841806	C	A	118	0.20339	OR52N2	missense_variant	Pro81Thr	0	0.871
H5	chr11	74800064	C	T	150	0.126667	OR2AT4	missense_variant	Arg232His	0.09	0.02
H5	chr12	48191176	G	A	68	0.191176	HDAC7	missense_variant	Arg190Cys	0	0.999
H5	chr12	49419979	T	A	53	0.150943	KMT2D	missense_variant	Asp5257Val	-	0
H5	chr12	49426384	G	T	65	0.246154	KMT2D	stop_gained	Ser4035*	-	-
H5	chr14	78174247	C	T	143	0.048951	ALKBH1	missense_variant	Arg34Gln	0.35	0.08
H5	chr15	71953029	C	T	56	0.303571	THSD4	missense_variant	Thr78Met	0	0.997
H5	chr16	70211226	T	C	157	0.22293	CLEC18C	missense_variant	Leu100Pro	0.31	0
H5	chr18	76754821	G	A	218	0.211009	SALL3	missense_variant	Ala944Thr	0.42	0
H5	chr19	2421954	G	A	149	0.241611	TMPRSS9	missense_variant	Gly719Ser	0.01	0.556
H5	chr19	15302379	G	T	40	0.15	NOTCH3	missense_variant	His298Asn	0	0.996
H5	chr21	45802643	C	T	35	0.228571	TRPM2	missense_variant	Arg420Trp	0	0.981
H5	chr22	41566521	G	T	24	0.125	EP300	missense_variant	Trp1466Cys	0	0
H5	chrX	125298716	C	A	201	0.114428	DCAF12L2	missense_variant	Ala398Ser	0.46	0.005
H5	chrX	140985046	C	A	71	0.056338	MAGEC3	missense_variant	Ala203Asp	0	0.998
S1	chr1	17084968	G	C	65	0.276923	MST1L	missense_variant	Arg503Gly	0.01	0.935
S1	chr1	18808941	G	A	243	0.201646	KLHDC7A	missense_variant	Arg489Gln	0.35	0.003
S1	chr1	22924261	G	A	52	0.269231	EPHA8	missense_variant	Glu675Lys	0	0.982
S1	chr1	23235595	C	A	49	0.306122	EPHB2	missense_variant	Ser812Arg	0	1
S1	chr1	78407733	C	T	61	0.295082	NEXN	missense_variant	Ala436Val	0.07	0.105
S1	chr1	92433727	G	C	93	0.236559	BRDT	missense_variant	Ala119Pro	0	0.985
S1	chr1	179983452	A	C	74	0.310811	CEP350	missense_variant	Thr622Pro	0.02	0.987
S1	chr1	186280268	G	C	163	0.245399	PRG4	missense_variant	Arg1160Thr	-	0
S1	chr1	202266700	G	A	156	0.333333	LGR6	missense_variant	Glu261Lys	0	0.991
S1	chr2	11809742	C	T	71	0.366197	NTSR2	missense_variant	Val172Ile	0.69	0.013
S1	chr2	27528952	C	A	172	0.261628	TRIM54	missense_variant	Ala325Asp	0	0.933
S1	chr2	186656877	C	G	239	0.242678	FSIP2	missense_variant	Pro1761Ala	0.02	0
S1	chr3	42916547	C	A	46	0.195652	CYP8B1	missense_variant	Trp254Cys	0	1
S1	chr3	45077223	C	T	119	0.252101	CLEC3B	missense_variant	Ala139Val	1	0.008
S1	chr3	51458359	C	G	65	0.276923	VPRBP	missense_variant	Val635Leu	0	0.976
S1	chr3	51466754	T	A	172	0.244186	VPRBP	missense_variant	Thr492Ser	0.72	0.02
S1	chr3	56807783	G	A	97	0.0515464	ARHGEF3	missense_variant	Pro85Leu	0.13	0.197
S1	chr3	62142767	G	A	87	0.229885	PTPRG	missense_variant	Val237Ile	0.77	0.004
S1	chr3	183211916	C	A	27	0.37037	KLHL6	missense_variant	Arg434Ile	0	0.785
S1	chr4	1962801	G	A	90	0.244444	WHSC1	missense_variant	Glu1099Lys	0.01	0.969
S1	chr4	40122663	A	T	91	0.263736	N4BP2	missense_variant	Thr978Ser	0.24	0.009
S1	chr4	40122748	A	G	68	0.220588	N4BP2	missense_variant	Asp1006Gly	0.34	0.1
S1	chr4	53611249	G	T	102	0.490196	ERVMER34-1	missense_variant	Gln147Lys	1
S1	chr4	66201650	C	A	49	0.22449	EPHA5	missense_variant	Arg952Ile	0.2	0.011
S1	chr4	159836435	C	T	93	0.301075	C4orf45	missense_variant	Glu145Lys	0.01	0.997
S1	chr5	353985	G	A	75	0.226667	AHRR	missense_variant	Arg72His	0	0.988
S1	chr5	90670951	G	A	17	0.294118	ARRDC3	stop_gained	Arg220*	-	-
S1	chr5	158526360	C	T	156	0.25641	EBF1	missense_variant	Ala43Thr	0.2	0.948
S1	chr6	24718894	C	T	192	0.265625	C6orf62	start_lost	Met1?	1
S1	chr6	28554174	C	A	100	0.19	ZBED9	missense_variant	Glu107Asp	0.09	0.568
S1	chr6	160454042	C	T	112	0.205357	IGF2R	stop_gained	Gln372*	-	-
S1	chr7	5569295	C	T	92	0.23913	ACTB	splice_acceptor_variant	c.1G>A	-	-
S1	chr7	43490490	A	T	183	0.218579	HECW1	missense_variant	His821Leu	0.66	0.885
S1	chr7	147092872	G	A	42	0.428571	CNTNAP2	missense_variant	Arg557Lys	0.02	0.103
S1	chr8	74333653	G	A	60	0.233333	STAU2	missense_variant	Pro556Leu	1
S1	chr10	19493318	G	T	53	0.226415	MALRD1	missense_variant	Gly729Val	0.06	0.987
S1	chr10	48389292	G	A	61	0.262295	RBP3	missense_variant	Pro529Leu	0.03	0
S1	chr10	97987323	C	T	59	0.271186	BLNK	splice_acceptor_variant	c.205G>A	-	-
S1	chr10	105377054	C	T	64	0.21875	SH3PXD2A	missense_variant	Val246Met	0	0.91
S1	chr11	1092998	C	T	25	0.24	MUC2	missense_variant	Thr1606Met	-	0
S1	chr12	63977617	C	T	83	0.0722892	DPY19L2	splice_acceptor_variant	c.1581G>A	-	-
S1	chr12	67691361	G	C	126	0.222222	CAND1	missense_variant	Leu222Phe	0	0.988
S1	chr15	33381106	T	A	71	0.197183	FMN1	missense_variant	Asp646Val	0	0
S1	chr15	40921531	T	G	20	0.4	CASC5	missense_variant	Leu1882Val	-	0
S1	chr15	75684631	G	A	40	0.35	SIN3A	stop_gained	Arg935*	-	-
S1	chr15	75714987	C	A	28	0.428571	SIN3A	splice_donor_variant	c.367G>T	0	0
S1	chr16	3786797	A	C	58	0.241379	CREBBP	missense_variant	Trp1434Gly	0	0
S1	chr16	15130037	C	T	32	0.125	PDXDC1	missense_variant	Pro731Ser	0.18	0.004
S1	chr16	21658727	T	C	165	0.224242	IGSF6	missense_variant	Thr52Ala	0.28	0.153
S1	chr16	31435217	A	C	25	0.36	ITGAD	missense_variant	Ser1033Arg	0.01	0.17
S1	chr16	57180063	G	T	69	0.15942	CPNE2	missense_variant	Val457Leu	0.02	0.541
S1	chr16	72832492	C	T	23	0.304348	ZFHX3	stop_gained	Trp449*	-	-
S1	chr17	7256301	C	T	53	0.188679	KCTD11	missense_variant	Pro14Ser	0.33	0.139
S1	chr17	19186872	C	A	122	0.270492	EPN2	missense_variant	Ala147Asp	0	0.998
S1	chr17	19746454	C	G	10	0.3	ULK2	missense_variant	Val209Leu	0.01	0.234
S1	chr17	74288172	C	T	34	0.352941	QRICH2	missense_variant	Arg713His	-	0.001
S1	chr18	77624191	C	T	79	0.265823	KCNG2	missense_variant	Ala175Val	0.04	0.197
S1	chr19	5222796	C	T	199	0.301508	PTPRS	missense_variant	Asp1003Asn	0.5	0.007
S1	chr19	12986880	G	C	133	0.195489	DNASE2	missense_variant	Ala336Gly	0.01	0.454
S1	chr19	31025808	G	A	267	0.250936	ZNF536	missense_variant	Arg742His	0.01	0.997
S1	chr19	33490566	T	C	85	0.0705882	RHPN2	missense_variant	Gln384Arg	0.01	0.981
S1	chr19	36727794	T	C	86	0.372093	ZNF146	missense_variant	Ile151Thr	1	0.991
S1	chr19	40384099	G	A	104	0.269231	FCGBP	missense_variant	Pro3171Ser	0.66	0.74
S1	chr20	37117247	A	T	44	0.159091	RALGAPB	stop_gained	Lys58*	-	-
S1	chr21	46047812	G	A	129	0.224806	KRTAP10-9	missense_variant	Ala242Thr	0.48	0.111
S1	chr22	25445227	G	A	226	0.367257	KIAA1671	missense_variant	Ala1476Thr	0.23	0.44
S1	chrX	119249441	G	A	16	0.25	RHOXF1	missense_variant	Thr111Met	0	0.999
S2	chr1	12979845	T	C	448	0.0267857	PRAMEF8	missense_variant	Val346Ala	0.34	0.036
S2	chr1	17250856	C	T	44	0.318182	CROCC	missense_variant	Ser78Leu	0	0
S2	chr1	47606488	C	T	108	0.277778	CYP4A22	missense_variant	Arg78Trp	1	0.928
S2	chr1	150724331	T	C	129	0.325581	CTSS	missense_variant	Met135Val	0.02	0.412
S2	chr1	150727482	A	C	77	0.337662	CTSS	missense_variant	Tyr132Asp	0.84	0.003
S2	chr2	166744871	T	C	100	0.18	TTC21B	missense_variant	Glu1126Gly	0	0.94
S2	chr2	240981459	A	G	120	0.2	PRR21	missense_variant	Met314Thr	1	0
S2	chr3	139280111	C	T	97	0.28866	NMNAT3	missense_variant	Arg78Gln	0.02	0.963
S2	chr4	128608927	G	A	78	0.397436	INTU	missense_variant	Ala452Thr	0.33	0.006
S2	chr6	37138308	G	A	82	0.463415	PIM1	missense_variant	Ser77Asn	1
S2	chr7	124387177	G	A	34	0.176471	GPR37	missense_variant	Pro415Leu	0.05	0.025
S2	chr9	990623	C	A	38	0.236842	DMRT3	missense_variant	Ser346Tyr	0	0.804
S2	chr11	2291022	G	A	139	0.330935	ASCL2	missense_variant	Arg181Cys	0.08	0.001
S2	chr11	55890371	C	T	189	0.375661	OR8H3	missense_variant	His175Tyr	0.02	0.036
S2	chr12	11506700	G	A	128	0.25	PRB1	missense_variant	Pro113Ser	1
S2	chr14	24877678	G	A	43	0.395349	NYNRIN	missense_variant	Gly268Arg	0.59	0.003
S2	chr16	3900721	CT	C	43	0.186047	CREBBP	frameshift_variant	Gln125fs	1
S2	chr16	71967835	T	A	88	0.113636	PKD1L3	stop_lost	Ter1601Cysext*?	1
S2	chr17	39023401	C	T	28	0.142857	KRT12	missense_variant	Arg13His	0	0
S2	chr17	78307962	A	T	65	0.138462	RNF213	missense_variant	Ile1401Phe	0.09	0.647
S2	chr18	3277910	A	G	131	0.0839695	MYL12B	missense_variant	His165Arg	0.13	0.006
S2	chr18	60985514	C	T	90	0.155556	BCL2	missense_variant	Arg129His	0.03	0.998
S2	chr19	51228521	C	A	97	0.134021	CLEC11A	missense_variant	Gln257Lys	0.56	0.784
S2	chr22	22314022	C	T	272	0.0404412	TOP3B	missense_variant	Val581Ile	0.03	0.95
S2	chr22	23230259	G	A	45	0.155556	IGLL5	missense_variant	Gly9Asp	0	0.99
S2	chrX	111874814	C	A	74	0.108108	LHFPL1	missense_variant	Gly166Val	0	0.655
S2	chrX	118708927	G	C	70	0.185714	UBE2A	missense_variant	Trp36Cys	0.06	0.966
S2	chrX	128649740	T	A	97	0.0721649	SMARCA1	missense_variant	Asp185Val	0	1
S2	chrX	138619547	T	C	108	0.166667	F9	splice_donor_variant	c.278T>C	-	-
S2	chrX	153663849	C	A	173	0.127168	ATP6AP1	missense_variant	Gln401Lys	0	0.973
S3	chr1	2488138	G	A	72	0.0972222	TNFRSF14	stop_gained	Trp12*	-	-
S3	chr1	16918411	T	C	158	0.0696203	NBPF1	missense_variant	Arg36Gly	1
S3	chr1	89449278	C	T	185	0.140541	RBMXL1	missense_variant	Ala78Thr	0.28	0.044
S3	chr1	116932907	A	G	72	0.138889	ATP1A1	missense_variant	Thr366Ala	0	0.999
S3	chr1	119427650	G	A	80	0.125	TBX15	missense_variant	Ser399Phe	0	0.89
S3	chr2	27665743	C	T	45	0.177778	KRTCAP3	missense_variant	Ser83Phe	0	0.995
S3	chr2	220473892	G	A	181	0.132597	STK11IP	missense_variant	Arg639His	0.02	0.953
S3	chr3	4853006	C	T	160	0.11875	ITPR1	missense_variant	Arg2396Cys	0	0.998
S3	chr3	124209637	G	A	146	0.294521	KALRN	missense_variant	Arg1496Gln	0.05	0.999
S3	chr4	3451019	G	A	85	0.141176	HGFAC	missense_variant	Gly621Asp	0	1
S3	chr5	67589256	A	G	168	0.154762	PIK3R1	missense_variant	Gln52Arg	0	0.949
S3	chr5	79747495	C	T	29	0.241379	ZFYVE16	missense_variant	Arg1192Cys	0.05	0.847
S3	chr5	140625880	C	T	60	0.183333	PCDHB15	missense_variant	Ala245Val	0.1	0.098
S3	chr5	158511676	G	C	101	0.128713	EBF1	missense_variant	Cys161Trp	0	0.994
S3	chr6	32016290	C	T	74	0.135135	TNXB	missense_variant	Ala3297Thr	0.62	0.016
S3	chr6	96997371	G	A	125	0.136	UFL1	missense_variant	Arg535His	0.04	0.007
S3	chr7	47886522	C	T	112	0.107143	PKD1L1	missense_variant	Arg1703His	0.18	0
S3	chr9	34286636	G	C	38	0.210526	KIF24	missense_variant	Asp398Glu	0.03	0.205
S3	chr9	139904470	G	A	85	0.152941	ABCA2	missense_variant	Arg2154Trp	0	0.999
S3	chr10	116056980	C	T	37	0.216216	AFAP1L2	missense_variant	Arg769His	0.03	0.84
S3	chr10	129904858	G	T	163	0.122699	MKI67	missense_variant	Thr1389Lys	0.15	0.505
S3	chr11	66638270	G	A	104	0.192308	PC	missense_variant	Arg243Trp	0	1
S3	chr12	49428205	G	A	143	0.146853	KMT2D	stop_gained	Gln3499*	-	-
S3	chr12	57496658	T	G	19	0.157895	STAT6	missense_variant	Asn420Thr	0.09	0.99
S3	chr12	95927797	C	CA	58	0.103448	USP44	frameshift_variant	Cys79_Tyr80fs	1
S3	chr14	53570551	G	A	91	0.10989	DDHD1	missense_variant	Arg288Cys	0	0.999
S3	chr15	21051201	T	C	174	0.126437	POTEB2	missense_variant	Asn420Ser	0.28	0.006
S3	chr16	30545939	G	A	37	0.189189	ZNF747	missense_variant	Pro21Leu	0.02	0.009
S3	chr16	57188278	C	T	73	0.219178	FAM192A	missense_variant	Ser230Asn	0.11	0.416
S3	chr17	40836203	C	T	76	0.407895	CNTNAP1	stop_gained	Arg107*	-	-
S3	chr18	31324052	G	A	42	0.380952	ASXL3	missense_variant	Ala1414Thr	0	0.209
S3	chr18	60985800	C	G	79	0.151899	BCL2	missense_variant	Asp34His	0.06	0.456
S3	chr19	21926903	TG	T	297	0.0942761	ZNF100	frameshift_variant	Leu79fs	1
S3	chr19	33490566	T	C	141	0.120567	RHPN2	missense_variant	Gln384Arg	0.01	0.981
S3	chr19	38230042	G	T	239	0.0292887	ZNF573	missense_variant	Thr362Asn	0.01	0.949
S3	chr19	41630690	C	T	126	0.34127	CYP2F1	missense_variant	Ala344Val	0.05	0.02
S3	chr20	14307906	G	T	163	0.202454	FLRT3	missense_variant	Leu83Met	0.11	0.22
S3	chr20	40748583	G	A	69	0.304348	PTPRT	missense_variant	Ala959Val	0	0.991
S3	chr20	45927624	A	G	93	0.107527	ZMYND8	missense_variant	Val101Ala	0.03	0.409
S3	chr22	23230366	C	T	20	0.3	IGLL5	missense_variant	Pro45Ser	0.01	0.006
S3	chrX	47073751	G	C	163	0.196319	UBA1	missense_variant	Trp955Ser	0	1
S3	chrX	54578317	C	T	132	0.227273	GNL3L	missense_variant	Thr364Met	0.06	0.031
S3	chrX	100630198	G	C	45	0.177778	BTK	missense_variant	Phe25Leu	0	0.975
S4	chr1	21042012	A	G	104	0.201923	KIF17	missense_variant	Phe118Leu	0	0.956
S4	chr1	94512590	C	A	24	0.166667	ABCA4	missense_variant	Val935Leu	0.1	0.173
S4	chr2	71046516	A	T	245	0.302041	CLEC4F	missense_variant	Ile80Asn	0.33	0.017
S4	chr2	131785646	G	A	45	0.111111	ARHGEF4	missense_variant	Ala186Thr	0.05	0.637
S4	chr3	51978215	G	C	77	0.376623	PARP3	missense_variant	Trp105Cys	0	1
S4	chr4	4303988	C	T	84	0.166667	ZBTB49	missense_variant	Pro142Leu	0.27	0.001
S4	chr4	46976257	G	C	63	0.428571	GABRA4	stop_gained	Ser238*	-	-
S4	chr4	148786088	A	C	75	0.346667	ARHGAP10	missense_variant	Lys193Thr	0.01	0.846
S4	chr4	156723517	C	T	195	0.0461538	GUCY1B3	missense_variant	Pro375Leu	0.15	0.115
S4	chr6	70639447	T	G	165	0.290909	COL19A1	missense_variant	Leu174Arg	-	0
S4	chr7	6027244	T	A	101	0.316832	PMS2	missense_variant	Leu384Phe	0.29	0.647
S4	chr7	84628779	G	A	113	0.256637	SEMA3D	missense_variant	Leu771Phe	0.26	0.102
S4	chr8	12042969	G	A	172	0.215116	FAM86B1	missense_variant	Arg236Trp	0.01	0.037
S4	chr8	88885376	G	A	265	0.0339623	DCAF4L2	missense_variant	Ser275Phe	0.03	0.962
S4	chr9	86917185	C	T	220	0.236364	SLC28A3	missense_variant	Glu152Lys	0.52	0.033
S4	chr9	131503895	C	T	187	0.256684	ZER1	stop_gained	Trp552*	-	-
S4	chr9	134385770	A	G	69	0.507246	POMT1	missense_variant	Ile275Val	0.37	0.256
S4	chr11	1093295	C	T	129	0.248062	MUC2	missense_variant	Thr1705Ile	-	0
S4	chr11	102567521	A	T	162	0.37037	MMP27	missense_variant	Leu222Gln	0	1
S4	chr12	111093098	CA	C	106	0.433962	HVCN1	frameshift_variant	Leu117fs	1
S4	chr12	115110016	C	A	19	0.315789	TBX3	missense_variant	Ser601Ile	0.07	0.009
S4	chr14	89629053	G	A	26	0.230769	FOXN3	missense_variant	Thr393Met	0.22	0.655
S4	chr15	90167616	T	G	75	0.253333	TICRR	missense_variant	Ser1359Ala	0.21	0.248
S4	chr16	777609	A	G	109	0.311927	HAGHL	missense_variant	Lys34Glu	0.36	0.51
S4	chr16	3786740	G	T	103	0.281553	CREBBP	missense_variant	Gln1453Lys	0	0
S4	chr16	3817720	C	CT	121	0.404959	CREBBP	frameshift_variant	Ile1046_Phe1047fs	1
S4	chr17	51064637	G	A	123	0.0569106	C17orf112	missense_variant	Asp101Asn	-	0
S4	chr18	29126653	A	C	177	0.333333	DSG2	missense_variant	Thr1102Pro	0.04	0.189
S4	chr19	14165207	C	T	207	0.289855	PALM3	missense_variant	Gly411Glu	0.09	0.005
S4	chr19	55870435	C	T	89	0.41573	FAM71E2	missense_variant	Glu601Lys	0	0.626
S4	chr19	56297083	G	T	39	0.512821	NLRP11	missense_variant	Pro905Thr	0.11	0.11
S4	chrX	50052237	C	A	50	0.42	CCNB3	missense_variant	Asn356Lys	0.02	0.213
S4	chrX	132161047	A	C	73	0.383562	USP26	missense_variant	Leu401Arg	0	0.638
S4	chrX	142717033	G	A	147	0.0612245	SLITRK4	missense_variant	Thr631Met	0	0.994
S5	chr1	11103443	C	T	124	0.395161	MASP2	missense_variant	Asp232Asn	0.12	0.035
S5	chr1	152277358	G	C	37	0.297297	FLG	missense_variant	Ser3335Cys	-	0.954
S5	chr2	43989488	G	C	94	0.37234	PLEKHH2	missense_variant	Val1373Leu	0	0.013
S5	chr2	48010473	C	T	158	0.0696203	MSH6	missense_variant	Ala34Val	0.1	0
S5	chr2	102440431	G	T	92	0.315217	MAP4K4	missense_variant	Lys74Asn	0	0
S5	chr2	129075877	G	T	124	0.346774	HS6ST1	missense_variant	Asp87Glu	0	0.992
S5	chr2	185463708	A	T	71	0.464789	ZNF804A	missense_variant	Ile8Phe	0	0.824
S5	chr2	185463778	A	G	81	0.716049	ZNF804A	missense_variant	Lys31Arg	0.02	0.846
S5	chr3	16419263	C	G	157	0.178344	RFTN1	missense_variant	Ser263Thr	0.42	0.079
S5	chr3	49716326	T	A	131	0.419847	APEH	missense_variant	Cys368Ser	0	0.928
S5	chr4	187524882	T	A	68	0.397059	FAT1	missense_variant	Ile3600Leu	0.06	0.037
S5	chr5	80409427	C	T	99	0.373737	RASGRF2	missense_variant	Arg720Cys	0.04	0.002
S5	chr5	140769638	CTG	C	102	0.431373	PCDHGB4	frameshift_variant	Cys730fs	1
S5	chr6	4130659	T	C	92	0.358696	ECI2	missense_variant	Ile120Val	0.21	0.082
S5	chr6	37138423	G	C	166	0.13253	PIM1	missense_variant	Lys115Asn	0.49	0.241
S5	chr6	134495169	G	A	70	0.1	SGK1	missense_variant	Leu163Phe	0.47	0.125
S5	chr7	81637015	C	T	70	0.128571	CACNA2D1	missense_variant	Glu474Lys	1	0.003
S5	chr8	113662570	C	T	68	0.308824	CSMD3	missense_variant	Val901Met	0.14	0.932
S5	chr8	144940290	C	G	26	0.346154	EPPK1	missense_variant	Asp2378His	0	1
S5	chr9	116958282	C	T	108	0.462963	COL27A1	missense_variant	Pro705Leu	-	0
S5	chr10	125426341	G	A	50	0.38	GPR26	missense_variant	Ala140Thr	0.38	0.091
S5	chr11	71724221	G	A	114	0.289474	NUMA1	missense_variant	Ala1443Val	0.42	0.718
S5	chr12	8975821	G	A	59	0.355932	A2ML1	missense_variant	Val36Ile	0.09	0.013
S5	chr13	76055593	C	G	61	0.245902	TBC1D4	missense_variant	Gly104Ala	0.4	0.003
S5	chr14	23778055	G	A	46	0.282609	BCL2L2	missense_variant	Ala155Thr	0	0.182
S5	chr15	28228531	G	A	184	0.320652	OCA2	missense_variant	Pro488Leu	0.01	1
S5	chr16	3786703	T	C	40	0.1	CREBBP	missense_variant	Tyr1465Cys	0	0
S5	chr16	70913321	A	C	39	0.179487	HYDIN	missense_variant	Val3479Gly	0	0.915
S5	chr16	85954825	TC	T	112	0.107143	IRF8	frameshift_variant	Pro407fs	1
S5	chr16	89579403	G	C	32	0.25	SPG7	missense_variant	Glu112Gln	0.26	0.013
S5	chr18	60985301	C	T	100	0.33	BCL2	missense_variant	Gly200Asp	0.16	0
S5	chr19	15276755	C	T	73	0.356164	NOTCH3	missense_variant	Arg1837His	0.01	0.63
S5	chr19	15299919	C	A	96	0.333333	NOTCH3	missense_variant	Gly420Val	0.31	0.999
S5	chr19	49228133	C	A	168	0.232143	RASIP1	missense_variant	Gly738Trp	0.02	0
S5	chr20	44003875	C	T	90	0.455556	TP53TG5	missense_variant	Arg191His	0.71	0
S5	chr21	11098723	T	C	76	0.407895	BAGE	splice_donor_variant	c.15A>G	1
S5	chr21	11098728	C	T	60	0.366667	BAGE4	missense_variant	Gly4Arg	1
S5	chr22	23523205	C	T	248	0.423387	BCR	missense_variant	Pro20Ser	0	0.862
S5	chr22	31535982	G	A	56	0.321429	PLA2G3	missense_variant	Ala120Val	0.39	0
S5	chrX	16850861	A	G	79	0.227848	TXLNG	missense_variant	Glu195Gly	0	0.89
S5	chrX	70612483	T	G	119	0.226891	TAF1	missense_variant	Leu969Arg	0	0.998
S5	chrX	119004997	G	A	79	0.202532	RNF113A	missense_variant	Arg194Cys	0	0.977
S5	chrX	135453546	G	A	132	0.174242	GPR112	missense_variant	Gly2486Ser	0.16	0.001
S6	chr1	2491362	C	A	68	0.205882	TNFRSF14	stop_gained	Cys135*	-	-
S6	chr1	55541150	T	A	14	0.285714	USP24	missense_variant	Glu2476Val	0	0.397
S6	chr1	75708605	C	T	65	0.276923	SLC44A5	missense_variant	Arg146His	0.01	0.031
S6	chr1	117131406	C	T	17	0.176471	IGSF3	missense_variant	Val784Met	0	0.999
S6	chr1	143767644	G	A	141	0.326241	PPIAL4G	missense_variant	His69Tyr	0.06	0.004
S6	chr1	145323656	A	T	34	0.176471	NBPF10	missense_variant	Ile1240Phe	0.01	0.263
S6	chr1	152280347	C	T	112	0.303571	FLG	missense_variant	Asp2339Asn	-	0.957
S6	chr3	124438171	C	A	69	0.333333	KALRN	missense_variant	Gln2939Lys	0.26	0.05
S6	chr3	133292929	C	T	37	0.0810811	CDV3	missense_variant	Ala14Val	0.02	0
S6	chr4	73957308	C	T	59	0.305085	ANKRD17	missense_variant	Val1900Ile	0.62	0
S6	chr4	158256877	C	T	27	0.37037	GRIA2	missense_variant	Arg441Cys	0	0.984
S6	chr5	154271300	A	T	112	0.285714	GEMIN5	missense_variant	Cys1254Ser	0.01	0.993
S6	chr6	76640857	C	A	76	0.342105	IMPG1	missense_variant	Asp608Tyr	0	0.997
S6	chr6	138200190	C	A	71	0.605634	TNFAIP3	stop_gained	Cys536*	-	-
S6	chr7	113519310	T	G	70	0.714286	PPP1R3A	missense_variant	Ile613Leu	0.94	0.002
S6	chr9	134334560	G	T	149	0.778523	PRRC2B	missense_variant	Trp407Cys	0.06	0.994
S6	chr9	136291056	A	C	74	0.648649	ADAMTS13	splice_acceptor_variant	c.415A>C	-	-
S6	chr10	120354252	G	A	201	0.258706	PRLHR	missense_variant	Arg169Trp	0.01	0.989
S6	chr12	49434211	CA	C	43	0.395349	KMT2D	frameshift_variant	Pro2447fs	1
S6	chr12	57498345	C	T	88	0.409091	STAT6	missense_variant	Glu372Lys	0	0.887
S6	chr12	59279661	C	T	17	0.117647	LRIG3	missense_variant	Arg339His	0	0.887
S6	chr12	121654769	C	T	100	0.34	P2RX4	missense_variant	Pro49Leu	0.06	0
S6	chr15	91565401	T	A	66	0.257576	VPS33B	missense_variant	Ile27Phe	0.02	0.837
S6	chr17	18923037	G	A	87	0.367816	SLC5A10	stop_gained	Trp474*	-	-
S6	chr17	44626796	G	A	67	0.41791	LRRC37A2	missense_variant	Ala1431Thr	0.14	0.496
S6	chr17	60813961	T	C	74	0.216216	MARCH10	missense_variant	Asp423Gly	0	0.067
S6	chr17	79077746	G	A	73	0.205479	BAIAP2	missense_variant	Val302Ile	0.29	0.005
S6	chr18	43508947	T	A	183	0.360656	EPG5	missense_variant	Glu814Val	0	0.901
S6	chr18	59195419	G	T	112	0.366071	CDH20	missense_variant	Ala413Ser	0	0.511
S6	chr19	33490566	T	C	151	0.377483	RHPN2	missense_variant	Gln384Arg	0.01	0.981
S6	chr20	43379463	G	A	44	0.136364	KCNK15	missense_variant	Arg326Gln	0	0.084
S6	chr22	23230381	C	T	60	0.233333	IGLL5	missense_variant	Pro50Ser	0.04	0.007
S6	chr22	41566495	C	T	140	0.0357143	EP300	missense_variant	Pro1458Ser	0	0
S6	chr22	50191663	C	A	144	0.333333	BRD1	missense_variant	Asp630Tyr	0	0
S6	chrX	21393019	G	A	118	0.330508	CNKSR2	missense_variant	Ala2Thr	0	0.916
S6	chrX	53440088	C	T	178	0.342697	SMC1A	missense_variant	Ala184Thr	0.02	0.922
S6	chrX	83128112	G	GA	50	0.3	CYLC1	frameshift_variant	Lys133_Lys134fs	1
S6	chrX	114248992	G	A	82	0.768293	IL13RA2	missense_variant	Ser131Leu	0.07	0.003
S7	chr1	2493162	G	A	65	0.323077	TNFRSF14	stop_gained	Trp201*	-	-
S7	chr1	27092739	A	AG	107	0.383178	ARID1A	frameshift_variant	Gly921_Gly922fs	1
S7	chr1	35827375	A	T	152	0.375	ZMYM4	missense_variant	Glu275Asp	0	0.997
S7	chr1	153947211	G	A	113	0.371681	JTB	stop_gained	Arg129*	-	-
S7	chr1	161131871	G	A	37	0.27027	USP21	missense_variant	Arg215Gln	0.05	0.653
S7	chr2	130872791	A	G	85	0.0470588	POTEF	missense_variant	Ile211Thr	0.25	0.004
S7	chr2	170606174	T	C	209	0.0430622	PHOSPHO2-KLHL23	missense_variant	Trp537Arg	0	0.999
S7	chr3	42739081	C	T	127	0.0393701	HHATL	missense_variant	Asp262Asn	0.01	0.915
S7	chr3	50293704	C	T	154	0.038961	GNAI2	missense_variant	Thr145Ile	0	0.999
S7	chr3	64085079	C	T	181	0.0552486	PRICKLE2	missense_variant	Arg728His	0.47	0.001
S7	chr6	37139255	A	G	165	0.0787879	PIM1	missense_variant	Thr290Ala	0.01	0.557
S7	chr6	37139256	C	T	302	0.0331126	PIM1	missense_variant	Thr290Met	0	0.992
S7	chr6	116973301	C	T	95	0.0631579	ZUFSP	missense_variant	Arg339Gln	0.42	0.033
S7	chr7	80435015	G	A	95	0.0631579	SEMA3C	stop_gained	Arg200*	-	-
S7	chr7	88965668	A	C	77	0.0779221	ZNF804B	missense_variant	Lys1124Asn	0.06	0.981
S7	chr7	100645731	G	A	196	0.0459184	MUC12	missense_variant	Glu3963Lys	-	0
S7	chr10	7774377	C	T	292	0.0547945	ITIH2	missense_variant	Ala575Val	0.33	0.96
S7	chr11	7065142	C	T	213	0.0704225	NLRP14	missense_variant	Arg629Trp	0.06	0.001
S7	chr11	25004697	A	G	137	0.0510949	LUZP2	missense_variant	Glu208Gly	0.01	0.285
S7	chr14	34145478	C	T	201	0.039801	NPAS3	missense_variant	Ala207Val	0.16	0.886
S7	chr14	58701187	A	C	74	0.0945946	ACTR10	missense_variant	Asn391Thr	0.03	0.062
S7	chr14	70420242	T	G	176	0.0397727	SMOC1	missense_variant	Phe124Cys	0	0.997
S7	chr16	3786704	A	C	225	0.0311111	CREBBP	missense_variant	Tyr1465Asp	0	0
S7	chr16	30748755	CA	C	166	0.060241	SRCAP	frameshift_variant	Pro2465fs	1
S7	chr16	88705414	C	T	211	0.0379147	IL17C	missense_variant	Thr11Ile	0.24	0
S7	chr17	18668146	G	A	30	0.166667	FBXW10	missense_variant	Val509Ile	0.02	0.23
S7	chr18	60985508	G	A	182	0.0604396	BCL2	missense_variant	Ala131Val	0.46	0.112
S7	chr19	9063823	C	T	75	0.0533333	MUC16	missense_variant	Ala7875Thr	-	0
S7	chr19	35832416	T	TC	213	0.056338	CD22	frameshift_variant	Ser472_Ile473fs	1
S7	chr22	23230312	C	G	24	0.458333	IGLL5	missense_variant	Leu27Val	0	0.012
S7	chrX	76711978	C	T	88	0.113636	FGF16	missense_variant	Pro106Ser	0	0.992
S8	chr1	19666046	A	T	27	0.296296	CAPZB	stop_gained	Leu295*	-	-
S8	chr1	43232531	G	C	46	0.304348	LEPRE1	missense_variant	Leu38Val	0	0.997
S8	chr1	76397952	C	A	92	0.423913	ASB17	missense_variant	Gly9Cys	0.09	0.004
S8	chr2	21230844	T	G	107	0.411215	APOB	missense_variant	Lys2966Gln	0.01	0.423
S8	chr2	233757678	C	T	106	0.40566	NGEF	missense_variant	Asp266Asn	0.7	0.018
S8	chr3	37365781	G	A	107	0.35514	GOLGA4	missense_variant	Val824Ile	0.65	0.005
S8	chr6	15468827	A	C	55	0.181818	JARID2	missense_variant	Glu11Ala	0	0.31
S8	chr6	26234687	C	G	70	0.185714	HIST1H1D	missense_variant	Val159Leu	0.15	0
S8	chr6	26234740	T	C	70	0.228571	HIST1H1D	missense_variant	Lys141Arg	0.53	0
S8	chr6	37139063	G	A	40	0.35	PIM1	missense_variant	Glu226Lys	0.01	0.379
S8	chr7	82583325	T	G	121	0.404959	PCLO	missense_variant	Glu2315Ala	-	0
S8	chr7	111575642	A	C	134	0.320896	DOCK4	missense_variant	Ile340Ser	0	0.921
S8	chr8	110587755	G	A	160	0.2	SYBU	missense_variant	Leu457Phe	0.42	0.015
S8	chr9	21385160	G	A	64	0.40625	IFNA2	missense_variant	His57Tyr	0.02	0.019
S8	chr10	127585221	C	T	58	0.431034	FANK1	stop_gained	Gln4*	-	-
S8	chr11	101832860	A	C	42	0.404762	KIAA1377	missense_variant	Asn365Thr	0.03	0.777
S8	chr13	32366087	C	G	88	0.454545	RXFP2	missense_variant	Cys406Trp	0	0.94
S8	chr14	97299815	C	T	104	0.384615	VRK1	missense_variant	Arg3Cys	0.02	0.683
S8	chr16	50745081	G	T	67	0.253731	NOD2	missense_variant	Arg393Leu	0.28	0.093
S8	chr19	43411752	T	A	66	0.257576	PSG6	missense_variant	Asn321Tyr	0.16	0.006
S8	chr19	54848157	A	G	55	0.345455	LILRA4	missense_variant	Tyr404His	0.16	0.128
S8	chr20	45362471	T	C	82	0.280488	SLC2A10	stop_lost	Ter542Argext*?	-	-
S8	chr20	57768214	G	A	33	0.272727	ZNF831	missense_variant	Val714Met	0.01	0.954
S8	chr21	45971299	T	C	41	0.463415	KRTAP10-2	missense_variant	Asn15Asp	1	0.312
S8	chrX	125685454	G	A	17	0.176471	DCAF12L1	stop_gained	Gln380*	-	-
S9	chr1	6614484	G	A	97	0.402062	NOL9	missense_variant	Leu27Phe	0.1	0.002
S9	chr1	16918486	C	G	62	0.370968	NBPF1	missense_variant	Glu11Gln	1
S9	chr1	87380814	A	G	77	0.376623	HS2ST1	missense_variant	Gln32Arg	0.51	0.933
S9	chr1	155629522	A	T	76	0.368421	YY1AP1	missense_variant	Ser716Thr	0.85	0.001
S9	chr1	155629525	A	G	133	0.218045	YY1AP1	missense_variant	Ser715Pro	0.22	0
S9	chr1	216258081	C	T	96	0.46875	USH2A	missense_variant	Cys1709Tyr	0	0.999
S9	chr2	128334255	C	T	35	0.171429	MYO7B	missense_variant	Thr274Met	0.18	0.051
S9	chr2	135756354	T	A	22	0.227273	MAP3K19	missense_variant	Arg176Ser	0.24	0.244
S9	chr3	14861803	G	A	157	0.0700637	FGD5	missense_variant	Ala409Thr	0.68	0
S9	chr3	50338185	G	A	51	0.254902	HYAL1	missense_variant	Pro346Leu	0.15	0.983
S9	chr3	74351880	C	T	29	0.310345	CNTN3	missense_variant	Val583Met	0.01	0.998
S9	chr3	97202781	G	A	40	0.4	EPHA6	missense_variant	Arg693His	0.04	0.001
S9	chr3	108719488	C	T	96	0.364583	MORC1	missense_variant	Met701Ile	0.09	0.002
S9	chr3	193185122	G	T	31	0.290323	ATP13A4	missense_variant	Ala366Asp	0	0.999
S9	chr5	137419847	G	A	55	0.309091	WNT8A	splice_donor_variant	c.69G>A	0.19	0
S9	chr5	140769366	C	T	57	0.263158	PCDHGB4	missense_variant	Arg639Cys	0	0.998
S9	chr6	26285421	C	T	57	0.263158	HIST1H4H	missense_variant	Gly103Ser	0	0.111
S9	chr6	29430103	C	A	86	0.453488	OR2H1	missense_variant	Ser186Tyr	0	0.869
S9	chr6	79727297	C	A	31	0.322581	PHIP	missense_variant	Gly333Val	0	0.977
S9	chr6	79727298	C	A	198	0.166667	PHIP	stop_gained	Gly333*	-	-
S9	chr6	158735184	C	G	107	0.046729	TULP4	missense_variant	Leu46Val	0.01	0.975
S9	chr7	55270315	C	T	42	0.238095	EGFR	missense_variant	Pro1090Ser	0.04	0.001
S9	chr7	77756555	C	T	103	0.0582524	MAGI2	missense_variant	Asp1114Asn	0.02	0.708
S9	chr7	97483910	C	A	51	0.509804	ASNS	missense_variant	Arg386Leu	0	1
S9	chr7	153750014	G	A	62	0.387097	DPP6	missense_variant	Gly37Ser	0.52	0
S9	chr8	121237438	G	T	62	0.241935	COL14A1	stop_gained	Gly617*	-	-
S9	chr9	140094029	G	A	69	0.362319	TPRN	missense_variant	Pro379Ser	0.09	0.049
S9	chr10	46147441	G	T	203	0.344828	ZFAND4	missense_variant	Arg101Ser	0	0.044
S9	chr10	46147455	A	G	17	0.529412	ZFAND4	missense_variant	Leu96Pro	0	0.949
S9	chr10	65370083	G	C	65	0.246154	REEP3	missense_variant	Ser185Thr	0.5	0.001
S9	chr10	73485201	G	A	106	0.367925	CDH23	missense_variant	Arg1168Gln	0	0.999
S9	chr10	124339333	G	A	86	0.313953	DMBT1	missense_variant	Glu307Lys	0	0.998
S9	chr11	128391871	G	A	68	0.264706	ETS1	missense_variant	Leu7Phe	0.01	0.141
S9	chr12	994804	G	A	123	0.235772	WNK1	missense_variant	Ala1872Thr	0.01	0
S9	chr12	6953134	G	A	82	0.207317	GNB3	missense_variant	Ala230Thr	0.06	0.81
S9	chr12	16053934	G	A	297	0.114478	STRAP	missense_variant	Glu327Lys	0.06	0.043
S9	chr12	49422652	C	A	287	0.254355	KMT2D	stop_gained	Glu4781*	-	-
S9	chr12	49433902	CAG	C	180	0.433333	KMT2D	frameshift_variant	Pro2550fs	1
S9	chr12	73046797	C	A	81	0.222222	TRHDE	missense_variant	Leu904Ile	0.07	0.895
S9	chr12	125397723	C	T	108	0.157407	UBC	missense_variant	Gly199Arg	0.05	0.607
S9	chr13	109610030	TAACAG	T	103	0.378641	MYO16	splice_acceptor_variant	c.1926_1930delAACAG	1
S9	chr15	33955134	A	T	58	0.37931	RYR3	missense_variant	Glu1801Asp	0	0.288
S9	chr16	3786766	T	G	96	0.25	CREBBP	missense_variant	Tyr1444Ser	0	0
S9	chr16	3786767	A	T	83	0.325301	CREBBP	missense_variant	Tyr1444Asn	0	0
S9	chr16	68265495	G	A	95	0.263158	ESRP2	missense_variant	Arg468Cys	0	1
S9	chr17	45214686	T	C	60	0.333333	CDC27	missense_variant	Glu588Gly	0	0.998
S9	chr18	19358095	G	A	93	0.419355	MIB1	missense_variant	Gly223Glu	0	0.987
S9	chr18	60985526	G	C	82	0.207317	BCL2	missense_variant	Thr125Ser	0.07	0.177
S9	chr18	60985722	C	T	137	0.343066	BCL2	missense_variant	Ala60Thr	0.38	0.054
S9	chr18	60985793	C	G	96	0.6875	BCL2	missense_variant	Gly36Ala	0.76	0.001
S9	chr19	19655447	G	A	154	0.149351	CILP2	missense_variant	Arg698Gln	0.67	0.005
S9	chr19	33487040	C	T	104	0.230769	RHPN2	missense_variant	Val438Met	0.04	0.831
S9	chr19	42600030	T	C	148	0.371622	POU2F2	missense_variant	Thr239Ala	0	0.54
S9	chrX	49851199	A	G	137	0.313869	CLCN5	missense_variant	Asn340Ser	0	0.979
S9	chrX	78216880	C	A	86	0.453488	P2RY10	missense_variant	Pro288His	0	0.983
S9	chrX	150573501	C	T	184	0.375	VMA21	stop_gained	Arg93*	-	-
S9	chrX	153714618	T	C	77	0.311688	UBL4A	missense_variant	Asn35Asp	0.3	0.374
S9	chrX	154290138	G	A	83	0.325301	CMC4	missense_variant	Arg63Trp	0.08	0.233
